# Supplementary material for: Impact of Sex on Rehospitalization Rates and Mortality of Patients with Heart Failure with Preserved Ejection Fraction: Differences Between an Analysis Stratified by Sex and a Global Analysis
Source: J Pers Med. 2025 Jul 8;15(7):297. doi: 10.3390/jpm15070297 (PMC12300905; doi:10.3390/jpm15070297)
Supplement: Supplementary file 1 [file jpm-15-00297-s001.zip]

Archive with 1 entries (1 files):
- jpm-3711125-supplementary.pdf
